# Supplementary material for: Discovery of Octahydroisoindolone as a Scaffold for the Selective Inhibition of Chitinase B1 from Aspergillus fumigatus: In Silico Drug Design Studies
Source: Molecules. 2021 Dec 15;26(24):7606. doi: 10.3390/molecules26247606 (PMC8705689; doi:10.3390/molecules26247606)
Supplement: Supplementary file 1 [file molecules-26-07606-s001.zip]

Archive with 1 entries (1 files):
- molecules-1498806-supplementary.pdf
